# Supplementary material for: Derivation of Neural Stem Cells from Human Adult Peripheral CD34+ Cells for an Autologous Model of Neuroinflammation
Source: PLoS One. 2013 Nov 26;8(11):e81720. doi: 10.1371/journal.pone.0081720 (PMC3841177; doi:10.1371/journal.pone.0081720)
Supplement: Table S1 — List of genes included in pluripotent gene set and neural progenitor gene set. (XLSX) [file pone.0081720.s007.xlsx]

## Sheet: Sheet1
Table S1. List of genes included in pluripotent gene set and neural progenitor gene set
GeneProbe	Class (P=Pluripotent Marker, N=Neuroprogenitor Marker)	Gene
16849720	N	AATK
17066921	N	ADAM28
16719802	N	ADAM8
16789484	N	ADSSL1
16878036	N	AGBL5
17025438	N	AGPAT4-IT1
16704375	N	ALOX5
16856587	N	APC2
16837308	N	ARSG
17097735	N	ASTN2
16728731	N	ATG16L2
16672505	N	ATP1A2
16821479	N	ATP2C2
16847050	N	BZRAP1
16727628	N	C11orf86
16794263	N	C14orf162
16670469	N	C1orf54
16738111	N	C1QTNF4
17003781	N	C5orf45
17009502	N	C6orf141
17101737	N	CA5B
17101739	N	CA5B
16702935	N	CACNB2
17113362	N	CAPN6
16808268	N	CATSPER2
17103525	N	CCDC120
17061582	N	CCDC71L
16746992	N	CCND2
16968077	N	CCNG2
17058601	N	CLDN3
16820655	N	CLEC18A (includes others)
16820702	N	CLEC18A (includes others)
16828272	N	CLEC18A (includes others)
16748205	N	CLEC2D
16883074	N	CNNM4
17093463	N	CNTFR
16684461	N	COL16A1
17054302	N	COX19
17001545	N	CSF1R
16681501	N	CTNNBIP1
16676547	N	CTSE
16811617	N	CYP11A1
16896561	N	CYP1B1
16935042	N	DDX17
16787929	N	DICER1-AS1
16788475	N	DLK1
16835656	N	DLX4
17060049	N	DLX5
16941114	N	DOCK3
16877968	N	DPYSL5
17004903	N	EDN1
16998682	N	EFNA5
16675924	N	ELF3
16709739	N	EMX2
16835909	N	EPN3
17064984	N	ESYT2
16914478	N	EYA2
16910645	N	FAM110A
16982269	N	FAT1
16999475	N	FBN2
16852025	N	FHOD3
17020942	N	FILIP1
16831857	N	FLJ35934
16782975	N	FOXG1
17067410	N	FZD3
16907691	N	FZD5
16742647	N	GAB2
16808665	N	GATM
16915317	N	GNAS
16927874	N	GNAZ
16747439	N	GPR162
16819539	N	GPR56
16660757	N	GRHL3
16983521	N	GUSBP1
16929920	N	H1F0
16761663	N	HEBP1
17013072	N	HECA
16680690	N	HES5
16955345	N	HESX1
16890675	N	IGFBP2
16907912	N	IKZF2
16994054	N	IRX4
17065219	N	KBTBD11
16873087	N	KCNN4
17095284	N	KIF27
17051504	N	KLHDC10
16698476	N	KLHDC8A
16874713	N	KLK8
16913869	N	L3MBTL1
16911382	N	LAMP5
16698489	N	LEMD1
17042997	N	LFNG
16707601	N	LGI1
17088916	N	LHX2
16735366	N	LMO1
17069455	N	LOC100130155
16998515	N	LOC100133050
16996941	N	LOC100272216
17118062	N	LOC100272216
17118070	N	LOC100272216
17118111	N	LOC100272216
17118115	N	LOC100272216
17118117	N	LOC100272216
17118121	N	LOC100272216
17118218	N	LOC100272216
16891546	N	LOC440934
17073220	N	LY6K
17055657	N	MACC1
16856174	N	MADCAM1
16668919	N	MAGI3
16726891	N	MALAT1
16977711	N	MAPK10
16743056	N	ME3
16770733	N	MED13L
16928560	N	MIAT
16857248	N	MIR7-3HG
16892869	N	MLPH
17093031	N	MOB3B
17093038	N	MOB3B
16930979	N	MPPED1
16684674	N	MTMR9LP
16693976	N	MUC1
16958251	N	MYLK
16837849	N	MYO15B
16675794	N	NAV1
16914509	N	NCOA3
16697062	N	NMNAT2
16842517	N	NOS2
16863536	N	NPAS1
17067696	N	NRG1
16739911	N	NRXN2
16787008	N	NRXN3
16937329	N	OGG1
17111738	N	OPHN1
16880581	N	OTX1
16748165	N	OVOS/OVOS2
16762887	N	OVOS/OVOS2
16762890	N	OVOS/OVOS2
16940593	N	P4HTM
16737056	N	PAX6
17105249	N	PCDH11X/PCDH11Y
17115981	N	PCDH11X/PCDH11Y
16827700	N	PDXDC2P
16839412	N	PITPNA
16867471	N	PLAC2
16982483	N	PLEKHG4B
16873296	N	PPP1R13L
17048576	N	PPP1R9A
17090526	N	PRRC2B
16817677	N	PRRT2
16823215	N	PRSS22
16663621	N	PTPRF
17014562	N	QKI
17060993	N	RASA4/RASA4B
17061099	N	RASA4/RASA4B
17061104	N	RASA4/RASA4B
17061110	N	RASA4/RASA4B
17061112	N	RASA4/RASA4B
17061117	N	RASA4/RASA4B
17061119	N	RASA4/RASA4B
17061121	N	RASA4/RASA4B
17061123	N	RASA4/RASA4B
17061125	N	RASA4/RASA4B
17061127	N	RASA4/RASA4B
17061129	N	RASA4/RASA4B
17061131	N	RASA4/RASA4B
17061133	N	RASA4/RASA4B
16855564	N	RAX
16817090	N	RBBP6
16959797	N	RBP2
17018186	N	RGL2
16956386	N	ROBO1
16826460	N	SALL1
16846546	N	SAMD14
16798938	N	SCG5
16846132	N	SCRN2
16848496	N	SDK2
16777571	N	SHISA2
16879659	N	SIX3
16784930	N	SIX6
16712442	N	SKIDA1
17066897	N	SLC25A37
16858210	N	SLC44A2
17011378	N	SOBP
16876731	N	SOX11
16780264	N	SOX21
16837418	N	SOX9
16666336	N	ST6GALNAC5
16867278	N	STAP2
16800117	N	STARD9
17075685	N	STMN4
16687847	N	TACSTD2
16965942	N	TBC1D1
17101341	N	TBL1X
17018459	N	TEAD3
16915091	N	TFAP2C
17086208	N	TLE4
16672027	N	TMEM79
16744918	N	TMPRSS13
16731773	N	TMPRSS4
16875599	N	TNNT1
16737543	N	TP53I11
17056246	N	TRIL
16691442	N	TRIM45
16837803	N	TSEN54
16865276	N	TTYH1
17065017	N	VIPR2
16773453	N	WASF3
16881687	N	WDR54
16932821	N	YPEL1
16884441	N	ZC3H6
17070177	N	ZFHX4
16772942	N	ZMYM2
16701657	N	ZNF692
16876090	N	ZSCAN18
16784041	P	ABHD12B
17109301	P	ACE2
16700274	P	ACTA1
16881594	P	ACTG2
16983026	P	ADCY2
16898804	P	ADD2
16721905	P	ADM
16709245	P	ADRA2A
16658289	P	AJAP1
16662737	P	AKIRIN1
16805684	P	ALDH1A3
16990016	P	ANKHD1
17081917	P	ARC
16882999	P	ARID5A
17043760	P	ARL4A
16749423	P	ARNTL2
16762634	P	ARNTL2
16773379	P	ATP8A2
16762337	P	BCAT1
16897946	P	BCL11A
16917449	P	BFSP1
16749759	P	BICD1
16837230	P	BPTF
16758879	P	BRI3BP
16717835	P	C10orf76
16853414	P	C18orf56
16864273	P	C19orf76
16925037	P	C21orf59
16925798	P	C21orf88
17004836	P	C6orf228
17085746	P	C9orf135
17085817	P	C9orf85
16851586	P	CABYR
16665621	P	CACHD1
17078943	P	CALB1
16771430	P	CAMKK2
17054631	P	CARD11
16982011	P	CASP3
17050578	P	CAV1
16725356	P	CCDC86
17058863	P	CCL26
16970853	P	CCRN4L
16747184	P	CD9
16953279	P	CDC25A
16821239	P	CENPN
17092526	P	CER1
16880057	P	CHAC2
16921679	P	CHODL
16800242	P	CKMT1A/CKMT1B
16800268	P	CKMT1A/CKMT1B
16993506	P	CNOT6
17021911	P	COQ3
17100661	P	COX2
17023646	P	CTGF
16743111	P	CTSC
17055970	P	CYCS
16666738	P	CYR61
16966712	P	DANCR
17097797	P	DBC1
16778067	P	DCLK1
16689070	P	DDAH1
16884877	P	DDX18
16705474	P	DDX21
16745085	P	DDX6
16758427	P	DENR
16779184	P	DLEU7
16677977	P	DNAH14
16803469	P	DNAJA4
16957263	P	DPPA4
17002846	P	DUSP1
16800839	P	DUT
16899032	P	EGR4
16799357	P	EIF2AK4
16830360	P	EIF5A
16747665	P	EMG1
17012632	P	ENPP1
16692787	P	ENSA
16951797	P	EOMES
16975947	P	ERVMER34-1
17070949	P	ESRP1
16922779	P	ETS2
17055354	P	ETV1
17014963	P	EXOC2
16872567	P	EXOSC5
17070307	P	FABP5
16991729	P	FABP6
16839220	P	FAM101B
16774941	P	FAM124A
16697196	P	FAM129A
17073630	P	FAM203A/FAM203B
17073708	P	FAM203A/FAM203B
16896320	P	FAM98A
16802408	P	FEM1B
16768675	P	FGD6
16962734	P	FGF12
17114585	P	FGF13
16970404	P	FGF2
16746808	P	FKBP4
16777715	P	FLT1
16786587	P	FOS
16794955	P	FOS
16778392	P	FOXO1
17004194	P	FOXQ1
16976942	P	G3BP2
16806199	P	GABRB3
16856803	P	GADD45B
16728141	P	GAL
16944251	P	GAP43
17020174	P	GCLC
16760821	P	GDF3
16831667	P	GID4
16733689	P	GLB1L3
16850998	P	GNAL
16769159	P	GNPTAB
16694661	P	GPATCH4
17109170	P	GPM6B
16942625	P	GPR27
17109545	P	GPR64
17003096	P	GPRIN1
17101775	P	GRPR
16796313	P	GSC
16820528	P	HAS3
16968765	P	HERC5
16968735	P	HERC6
16909949	P	HES6
16918567	P	HMGB3P1
17112426	P	HMGN5
16812685	P	HOMER2
16820157	P	HSD11B2
16785379	P	HSPA2
16906962	P	HSPD1
16716469	P	HTR7
16748558	P	HTR7P1
17068296	P	IDO1
17017018	P	IER3
16720085	P	IFITM1
16733851	P	IFITM3
17016760	P	IFITM4P
16695268	P	IGSF8
16752645	P	IL23A
16858941	P	IL27RA
17112364	P	ITM2A
16799538	P	IVD
16974011	P	JAKMIP1
17056227	P	JAZF1
16714798	P	JMJD1C
17108959	P	KAL1
17050765	P	KCND2
16877493	P	KCNS3
17015919	P	KIF13A
17044201	P	KLHL7
16665439	P	L1TD1
17012447	P	LAMA2
17046181	P	LANCL2
16970611	P	LARP1B
16779472	P	LECT1
16699975	P	LEFTY1
16699998	P	LEFTY2
16726065	P	LGALS12
16767991	P	LIN7A
16677153	P	LINC00467
16823928	P	LITAF
16988703	P	LMNB1
16902134	P	LOC389023
17074062	P	LOC389607
16760911	P	LOC389634
16702229	P	LOC439949
16971660	P	LRAT
16687352	P	LRP8
16783905	P	LRR1
16973879	P	LYAR
17059044	P	MAGI2
17007910	P	MAPK13
16962754	P	MB21D2
17016043	P	MBOAT1
16692775	P	MCL1
17021628	P	MDN1
16988725	P	MEGF10
16988728	P	MEGF10
16907672	P	METTL21A
16905056	P	METTL8
16768154	P	MGAT4C
16917173	P	MKKS
17021845	P	MMS22L
17010749	P	MRAP2
17046249	P	MRPS17
16984542	P	MRPS30
17005348	P	MRS2
16879883	P	MSH2
16819217	P	MT1E
16819252	P	MT1F
16819257	P	MT1H
16819213	P	MT1L
16819224	P	MT1M
16819264	P	MT1X
17083975	P	MTAP
17013728	P	MTHFD1L
16881660	P	MTHFD2
17072669	P	MYC
16809971	P	MYO1E
16993235	P	N4BP3
16747852	P	NANOG
17112137	P	NAP1L2
17112560	P	NAP1L3
17100653	P	ND2
17021837	P	NDUFAF4
17044414	P	NFE2L3
16861895	P	NFKBIB
16820584	P	NIP7
16985329	P	NLN
16903537	P	NMI
16705721	P	NODAL
16715164	P	NODAL
16708552	P	NOLC1
17003050	P	NOP16
16681806	P	NPPB
16754895	P	NTS
16774669	P	NUDT15
16738205	P	NUP160
16943452	P	NXPE3
16714170	P	OGDHL
16799776	P	OIP5-AS1
17091043	P	OLFM1
16951883	P	OSBPL10
16875262	P	OSCAR
16950440	P	OXTR
17004747	P	PAK1IP1
16730180	P	PANX1
16707009	P	PAPSS2
16820249	P	PARD6A
17063480	P	PARP12
16744785	P	PCSK7
16665109	P	PCSK9
16665757	P	PDE4B
16659459	P	PDPN
16759604	P	PGAM5
16742086	P	PGM2L1
16988686	P	PHAX
16748061	P	PHC1
16765683	P	PHC1
16833449	P	PIGW
17065695	P	PINX1
17074571	P	PINX1
16837191	P	PITPNC1
16739752	P	PLA2G16
16726336	P	PLCB3
16852683	P	PMAIP1
16920671	P	PMEPA1
16880924	P	PNO1
16895337	P	POMC
17017102	P	POU5F1
16760894	P	POU5F1P3
16671784	P	POU5F1P4
17044956	P	PPP1R17
16744289	P	PPP2R1B
16728095	P	PPP6R3
17054254	P	PRKAR1B
17054273	P	PRKAR1B
16711533	P	PRKCQ
16827483	P	PSMB10
16848032	P	PSMD12
16834486	P	PSME3
16699983	P	PYCR2
16674025	P	RABGAP1L
16838977	P	RAC3
16810572	P	RBPMS2
17098135	P	RC3H2
16663223	P	RIMKLA
16747991	P	RIMKLB
16919500	P	RIMS4
17112198	P	RLIM
16894001	P	RNASEH1
16961466	P	RPL22L1
16903863	P	RPRM
16735994	P	RRAS2
16877019	P	RRM2
17079808	P	RRM2B
16717106	P	RRP12
16677547	P	RRP15
16949434	P	RTP1
16801108	P	SCG3
16892985	P	SCLY
16700009	P	SDE2
16952561	P	SEC22C
16711866	P	SEPHS1
16815955	P	SHISA9
16705313	P	SIRT1
16947904	P	SKIL
16984032	P	SKP2
17023758	P	SLC18B1
16905076	P	SLC25A12
16848793	P	SLC25A19
16792154	P	SLC25A21
16698980	P	SLC30A1
16777777	P	SLC7A1
16829085	P	SLC7A5
16786966	P	SLIRP
16661508	P	SMPDL3B
16917504	P	SNX5
16823866	P	SOCS1
16968680	P	SPP1
17001063	P	SPRY4
16752652	P	SPRYD4
17008856	P	SRF
16726925	P	SSSCA1
16921331	P	STMN3
16972824	P	STOX2
16731654	P	TAGLN
16983800	P	TARS
16943284	P	TBC1D23
16940211	P	TDGF1
17106212	P	TDGF1P3
16746906	P	TEAD4
17069989	P	TERF1
16705074	P	TFAM
16738536	P	TIMM10
17112729	P	TIMM8A
16979502	P	TMEM155
16755498	P	TMPO
16919663	P	TNNC2
16863104	P	TOMM40
17077502	P	TOX
17096436	P	TRIM14
16661342	P	TRNP1
16885199	P	TSN
16839582	P	TSR1
16908711	P	TUBA4A
17015143	P	TUBB2A
17015158	P	TUBB2B
16822161	P	TUBB3
16867756	P	TUBB4A
16711023	P	TUBB8
16853370	P	TUBB8
17101815	P	TXLNG
16875763	P	UBE2S
16880620	P	UGP2
17067801	P	UNC5D
16924979	P	URB1
16847354	P	USP32
16768723	P	USP44
17021946	P	USP45
16830050	P	USP6
16836609	P	VMP1
16786454	P	VRTN
16770934	P	VSIG10
16778493	P	VWA8
17046817	P	WBSCR17
16926087	P	WDR4
16960371	P	WWTR1
16753228	P	XRCC6BP1
16684760	P	YARS
16685482	P	YRDC
16746174	P	ZBTB44
16944156	P	ZDHHC23
17107349	P	ZIC3
17076586	P	ZMAT4
